# Supplementary material for: Phenotypic and Genotypic Diversity Among Symbiotic and Non-symbiotic Bacteria Present in Chickpea Nodules in Morocco
Source: Front Microbiol. 2019 Sep 18;10:1885. doi: 10.3389/fmicb.2019.01885 (PMC6759536; doi:10.3389/fmicb.2019.01885)
Supplement: Supplementary file 1 [file Table_1.xlsx]

## Sheet: Sheet1
Table S1: Phenotypic charcters of rhizobia isolated from chickpea nodules
Strains	Nodulation	Temperature 4°C	Temperature 20°C	Temperature 28°C	Temperature 30°C	Temperature 32°C	Temperature 36°C	Temperature 40°C	Temperature 44°C	NaCl (17.1 mM)	NaCl (51.3 mM)	NaCl (85.5 mM)	NaCl (171 mM)	NaCl (342 mM)	NaCl (513 mM)	NaCl (684 mM)	NaCl (855 mM)	pH 4.5-5	pH 5.5-6	pH 6.5-7.5	pH 8	PH 8.5-9.5	MnCl2	HgCl2	CdCl2	ZnCl2	Water stress (SH -0.25 MPa)	Water stress (SH -0.5 Mpa)	Water stress (SH -0.75 Mpa)	Water stress (SH -1 Mpa)	Tetracycline	Ampiciline	Chloramphenicol	Spectinomycine	Streptomicine	Kanamycine
MA70*	1	1	1	1	1	1	1	0	0	1	1	1	1	1	1	0	0	1	1	1	1	0	1	1	1	0	1	0	0	0	0	1	1	0	1	1
MA72*	1	1	1	1	1	1	1	0	0	1	1	1	1	1	1	0	0	1	1	1	1	0	1	1	1	0	1	0	0	0	0	1	1	0	0	1
MA100*	1	1	1	1	1	1	1	1	0	1	1	1	1	1	1	1	0	0	1	1	1	1	1	1	1	0	1	1	0	0	1	0	1	0	0	1
MA122*	1	1	1	1	1	1	1	0	0	1	1	1	1	1	1	1	0	0	0	1	1	1	1	1	1	0	1	1	0	0	1	0	1	1	1	1
MA125*	1	0	0	1	1	1	1	0	0	1	1	1	1	1	1	1	0	0	1	1	1	1	1	0	1	1	1	1	0	0	0	1	1	1	1	1
MA140*	1	1	1	1	1	1	1	1	0	1	1	1	1	1	1	0	0	1	1	1	1	1	1	1	1	0	1	1	1	0	0	0	1	1	1	1
MA146*	1	1	1	1	1	1	0	0	0	1	1	1	1	1	1	1	0	1	1	1	1	1	1	1	1	0	1	0	0	0	1	0	1	0	0	1
MA148*	1	0	0	1	1	1	1	1	0	1	1	1	1	1	1	1	0	0	1	1	1	1	1	0	1	0	1	0	0	0	1	0	1	0	0	0
MA152*	1	1	1	1	1	1	1	1	0	1	1	1	1	1	1	0	0	0	1	1	1	1	1	1	1	0	1	0	0	0	0	0	1	0	0	1
MA153*	1	1	1	1	1	1	1	1	0	1	1	1	1	1	1	1	0	0	1	1	1	1	1	1	1	0	1	0	0	0	1	0	1	0	0	1
MA164*	1	0	0	1	1	1	1	0	0	1	1	1	1	1	1	0	0	0	1	1	1	1	1	0	1	1	1	0	0	0	1	0	1	1	1	0
MA171*	1	1	1	1	1	1	1	1	0	1	1	1	1	1	1	1	0	0	1	1	1	0	1	0	1	0	1	1	1	0	1	0	1	1	1	1
MA176*	1	1	1	1	1	1	1	0	0	1	1	1	1	1	1	0	0	0	0	1	1	1	1	0	1	0	1	1	0	0	1	0	1	0	0	1
MA177*	1	1	1	1	1	1	1	0	0	1	1	1	1	1	1	0	0	0	1	1	1	1	1	1	1	0	1	1	1	0	0	0	1	1	1	1
MA179*	1	1	1	1	1	1	1	0	0	1	1	1	1	1	1	0	0	1	1	1	1	1	1	1	1	0	1	1	1	0	0	0	1	1	1	1
MA185*	1	1	1	1	1	1	1	0	0	1	1	1	1	1	1	0	0	1	1	1	1	1	1	1	1	0	1	0	0	0	0	0	1	0	0	1
MA189*	1	1	1	1	1	1	1	0	0	1	1	1	1	1	1	0	0	1	1	1	1	0	1	1	1	0	1	0	0	0	0	0	1	0	0	1
MA190*	1	1	1	1	1	1	1	1	0	1	1	1	1	1	1	0	0	1	1	1	1	0	1	1	1	0	1	0	0	0	0	0	1	0	0	1
MA195*	1	1	1	1	1	1	1	1	0	1	1	1	1	1	1	0	0	1	1	1	1	0	1	1	1	0	1	0	0	0	0	0	1	0	0	1
MA197*	1	0	1	1	1	1	1	1	0	1	1	1	1	1	1	1	0	1	1	1	1	0	1	1	1	0	1	1	0	0	0	0	1	0	0	1
MA201*	1	0	1	1	1	1	1	0	0	1	1	1	1	1	1	1	0	0	1	1	1	1	1	1	1	0	1	1	0	0	1	0	1	0	0	1
MA209*	1	0	1	1	1	1	1	0	0	1	1	1	1	1	1	0	0	0	1	1	1	1	1	1	1	0	1	1	0	0	0	0	1	1	1	1
MA222*	1	0	1	1	1	1	1	0	0	1	1	1	1	1	1	0	0	0	0	1	1	1	1	1	1	0	1	1	1	0	0	0	1	1	1	1
MA228*	1	0	1	1	1	1	1	0	0	1	1	1	1	1	1	0	0	0	0	1	1	1	1	1	1	0	1	1	0	0	1	0	1	1	1	1
MA240*	1	0	0	1	1	1	0	0	0	1	1	1	1	1	1	0	0	0	0	1	1	1	1	0	1	0	1	1	0	0	0	0	1	1	1	1
MA244*	1	0	0	1	1	1	0	0	0	1	1	1	1	1	1	0	0	0	1	1	1	1	1	0	1	0	1	1	0	0	1	0	1	1	1	1
MA245*	1	0	0	1	1	1	0	0	0	1	1	1	1	1	1	0	0	0	1	1	1	1	1	0	1	0	1	1	0	0	1	0	1	0	0	1
MA251*	1	0	1	1	1	1	1	0	0	1	1	1	1	1	1	0	0	0	1	1	1	1	1	1	1	0	1	0	0	0	1	0	1	1	1	1
MA253*	1	0	0	1	1	1	0	0	0	1	1	1	1	1	1	0	0	0	1	1	1	1	1	0	1	0	1	0	0	0	1	0	1	0	0	1
MA254*	1	0	0	1	1	1	0	0	0	1	1	1	1	1	1	0	0	0	1	1	1	1	1	0	1	0	1	0	0	0	1	0	1	0	0	1
MA256*	1	0	0	1	1	1	0	0	0	1	1	1	1	1	1	0	0	0	1	1	1	1	1	0	1	0	1	1	0	0	1	0	1	1	0	1
MA343*	1	0	0	1	1	1	0	0	0	1	1	1	1	1	1	0	0	0	0	1	1	1	1	0	1	0	1	1	0	0	1	0	1	0	0	1
MA344*	1	0	0	1	1	1	1	1	0	1	1	1	1	1	1	0	0	0	0	1	1	1	1	0	1	0	1	1	0	0	1	0	1	0	0	0
MA364*	1	0	0	1	1	1	1	1	0	1	1	1	1	1	1	0	0	0	1	1	1	1	1	0	1	0	1	1	0	0	1	0	1	0	0	0
MA374*	1	0	1	1	1	1	0	0	0	1	1	1	1	1	1	0	0	0	1	1	1	1	1	1	1	0	1	0	0	0	0	0	1	1	1	1
MA377*	1	0	1	1	1	1	1	1	0	1	1	1	1	1	1	0	0	0	1	1	1	1	1	1	1	0	1	0	0	0	1	0	1	0	0	1
MA381*	1	0	1	1	1	1	0	0	0	1	1	1	1	1	1	0	0	0	0	1	1	1	1	1	1	0	1	0	0	0	1	1	1	0	0	1
MA382*	1	0	1	1	1	1	1	0	0	1	1	1	1	1	1	0	0	0	0	1	1	1	1	1	1	0	1	0	0	0	1	1	1	0	0	1
MA383*	1	0	1	1	1	1	1	0	0	1	1	1	1	1	1	0	0	0	1	1	1	1	1	1	1	0	1	0	0	0	1	0	1	0	0	1
MA388*	1	0	1	1	1	1	1	0	0	1	1	1	1	1	1	0	0	0	0	1	1	1	1	1	1	0	1	0	0	0	1	0	1	1	1	1
MA390*	1	0	0	1	1	1	1	1	0	1	1	1	1	1	1	0	0	0	1	1	1	0	1	0	1	0	1	1	0	0	1	0	1	1	1	1
MA392*	1	0	0	1	1	1	1	1	0	1	1	1	1	1	1	0	0	0	1	1	1	1	1	0	1	0	1	1	0	0	1	0	1	1	1	0
MA396*	1	0	1	1	1	1	0	0	0	1	1	1	1	1	1	0	0	0	1	1	1	1	1	1	1	0	1	0	0	0	1	0	1	0	0	1
MA402*	1	0	1	1	1	1	0	0	0	1	1	1	1	1	1	1	1	0	0	1	1	0	1	1	1	1	1	1	0	0	0	0	1	0	1	0
MA407*	1	0	1	1	1	1	1	0	0	1	1	1	1	1	1	1	1	0	0	1	1	0	1	1	1	1	1	1	0	0	0	0	1	0	1	0
MA410*	1	0	1	1	1	1	1	0	0	1	1	1	1	1	1	1	1	0	0	1	1	0	1	1	1	1	1	1	0	0	0	0	1	0	1	0
MA411*	1	0	0	1	1	1	1	0	0	1	1	1	1	1	1	0	0	0	0	1	1	0	1	0	1	1	1	0	0	0	0	0	1	0	1	1
MA412*	1	0	1	1	1	1	1	0	0	1	1	1	1	1	1	0	0	0	0	1	1	1	1	1	1	0	1	0	0	0	0	1	1	0	0	1
MA417*	1	0	1	1	1	1	1	0	0	1	1	1	1	1	1	0	0	0	0	1	1	0	1	1	1	0	1	0	0	0	0	1	1	0	0	1
MA421*	1	0	1	1	1	1	1	0	0	1	1	1	1	1	1	0	0	0	0	1	1	0	1	1	1	0	1	0	0	0	0	0	1	0	0	1
MA422*	1	0	0	1	1	1	0	0	0	1	1	1	1	0	0	0	0	0	0	1	1	1	1	0	1	0	1	0	0	0	0	1	1	1	1	0
MA423*	1	0	1	1	1	1	1	0	0	1	1	1	1	1	1	0	0	0	0	1	1	1	1	1	1	1	1	1	0	0	1	1	1	1	1	1
MA425*	1	0	1	1	1	1	1	0	0	1	1	1	1	1	1	0	0	0	0	1	1	1	1	1	1	1	1	1	0	0	0	0	1	0	0	1
MA426*	1	0	1	1	1	1	1	0	0	1	1	1	1	1	1	0	0	0	0	1	1	1	1	1	1	1	1	1	0	0	1	0	1	1	1	1
MA427*	1	0	1	1	1	1	1	0	0	1	1	1	1	0	0	0	0	0	0	1	1	1	1	1	1	1	1	1	0	0	1	0	1	1	1	1
MA428*	1	0	1	1	1	1	1	1	0	1	1	1	1	0	0	0	0	0	0	1	1	1	1	1	1	1	1	0	0	0	1	0	1	0	0	1
MA429*	1	0	0	1	1	1	1	1	0	1	1	1	1	0	0	0	0	0	0	1	1	1	1	0	1	1	1	0	0	0	1	0	1	0	1	1
MA430*	1	0	0	1	1	1	0	0	0	1	1	1	1	0	0	0	0	0	0	1	1	1	1	0	1	0	1	0	0	0	0	1	1	0	1	1
MA431*	1	0	0	1	1	1	0	0	0	1	1	1	1	0	0	0	0	0	0	1	1	1	1	0	1	0	1	0	0	0	1	1	1	0	1	1
MA432*	1	0	0	1	1	1	0	0	0	1	1	1	1	0	0	0	0	0	0	1	1	1	1	0	1	0	1	0	0	0	1	1	1	0	1	1
MA433*	1	0	0	1	1	1	0	0	0	1	1	1	1	0	0	0	0	0	0	1	1	1	1	0	1	0	1	0	0	0	1	1	1	0	1	1
MA434*	1	0	0	1	1	0	0	0	0	1	1	1	1	1	1	1	1	0	1	1	1	1	1	0	1	0	1	0	0	0	1	1	1	0	1	1
MA435*	1	0	0	1	1	1	0	0	0	1	1	1	1	1	1	1	1	0	1	1	1	1	1	0	1	0	1	0	0	0	0	1	1	0	1	1
MA437*	1	0	1	1	1	1	1	0	0	1	1	1	1	1	1	1	1	0	1	1	1	1	1	1	1	1	1	1	0	0	0	0	1	0	0	1
MA438*	1	0	1	1	1	1	1	0	0	1	1	1	1	1	1	1	1	0	0	1	1	0	1	1	1	1	1	1	0	0	0	0	1	0	1	0
MA439*	1	0	1	1	1	1	1	0	0	1	1	1	1	1	1	1	1	0	0	1	1	0	1	1	1	1	1	1	0	0	0	0	1	0	1	0
MA441*	1	0	1	1	1	1	1	0	0	1	1	1	1	1	1	1	1	0	1	1	1	0	1	1	1	1	1	1	0	0	1	1	1	0	1	1
MA442*	1	0	1	1	1	1	1	0	0	1	1	1	1	1	1	1	1	0	0	1	1	0	1	1	1	1	1	1	0	0	0	0	1	0	1	0
MA443*	1	0	1	1	1	1	1	0	0	1	1	1	1	1	1	1	1	0	0	1	1	0	1	1	1	1	1	1	0	0	0	1	1	0	1	0
MA444*	1	0	0	1	1	1	0	0	0	1	1	1	1	1	1	1	1	0	1	1	1	0	1	0	1	0	1	0	0	0	0	0	1	0	1	0
MA445*	1	0	1	1	1	1	1	0	0	1	1	1	1	1	1	1	1	0	0	1	1	0	1	1	1	1	1	1	0	0	0	0	1	0	0	0
MA446*	1	0	1	1	1	1	1	0	0	1	1	1	1	1	1	0	0	0	0	1	1	0	1	1	1	0	1	0	0	0	0	1	1	0	0	1
MA447*	1	0	0	1	1	1	0	0	0	1	1	1	1	0	0	0	0	0	0	1	1	1	1	0	1	0	1	0	0	0	1	0	1	0	1	1
MA448*	1	0	0	1	1	1	0	0	0	1	1	1	1	0	0	0	0	0	0	1	1	1	1	0	1	0	1	0	0	0	1	0	1	0	1	1
MA449*	1	0	0	1	1	1	0	0	0	1	1	1	1	0	0	0	0	0	0	1	1	1	1	0	1	0	1	0	0	0	1	0	1	0	1	1
MA450*	1	0	0	1	1	1	0	0	0	1	1	1	1	0	0	0	0	0	0	1	1	1	1	0	1	0	1	0	0	0	0	0	1	0	0	0
