# Supplementary material for: Phenotypic and Genotypic Diversity Among Symbiotic and Non-symbiotic Bacteria Present in Chickpea Nodules in Morocco
Source: Front Microbiol. 2019 Sep 18;10:1885. doi: 10.3389/fmicb.2019.01885 (PMC6759536; doi:10.3389/fmicb.2019.01885)
Supplement: Supplementary file 2 [file Table_2.xlsx]

## Sheet: Sheet1
Table S2 Phenotypic charcters of non-nodulating endophytic bacteria isolated from chickpea nodules
Strains	Nodulation	Temperature 4°C	Temperature 20°C	Temperature 28°C	Temperature 30°C	Temperature 32°C	Temperature 36°C	Temperature 40°C	Temperature 44°C	NaCl (17.1 mM)	NaCl (51.3 mM)	NaCl (85.5 mM)	NaCl (171 mM)	NaCl (342 mM)	NaCl (513 mM)	NaCl (684 mM)	NaCl (855 mM)	pH 4.5-5	pH 5.5-6	pH 6.5-7.5	pH 8	PH 8.5-9.5	MnCl2	HgCl2	CdCl2	ZnCl2	Water stress (SH -0.25 MPa)	Water stress (SH -0.5 Mpa)	Water stress (SH -0.75 Mpa)	Water stress (SH -1 Mpa)	Tetracycline	Ampiciline	Chloramphenicol	Spectinomycine	Streptomicine	Kanamycine
MA101	0	0	1	1	1	1	1	0	0	1	1	1	1	0	0	0	0	1	1	1	1	1	1	0	1	1	1	0	0	0	1	0	1	0	1	0
MA121	0	0	0	1	1	1	0	0	0	1	1	1	1	0	0	0	0	1	1	1	1	1	1	0	1	1	1	0	0	0	0	0	1	0	0	1
MA124	0	1	1	1	1	1	1	0	0	1	1	1	1	1	1	1	0	1	1	1	1	1	1	1	1	0	1	0	0	0	1	0	1	1	1	1
MA127	0	0	0	1	1	1	1	0	0	1	1	1	1	1	1	1	0	1	1	1	1	1	1	0	1	1	1	1	0	0	0	0	1	1	1	1
MA147	0	1	1	1	1	1	1	1	0	1	1	1	1	1	1	1	0	0	0	1	1	1	1	1	1	0	1	0	0	0	0	0	1	0	0	1
MA151	0	0	0	1	1	1	0	1	0	1	1	1	1	1	1	1	0	0	1	1	1	1	1	0	1	0	1	0	0	0	0	0	1	1	0	0
MA154	0	0	0	1	1	1	1	0	0	1	1	1	1	1	1	1	0	0	1	1	1	1	1	0	1	1	1	1	0	0	0	0	1	1	1	1
MA156	0	0	0	1	1	1	1	0	0	1	1	1	1	1	1	1	0	0	1	1	1	1	1	0	1	1	1	1	0	0	0	1	1	1	1	1
MA157	0	0	0	1	1	1	0	0	0	1	1	1	1	0	0	0	0	0	1	1	1	1	1	0	1	1	1	0	0	0	1	0	1	0	0	0
MA172	0	0	0	1	1	1	0	0	0	1	1	1	1	1	1	1	0	0	1	1	1	1	1	0	1	1	1	1	0	0	1	0	1	1	1	0
MA183	0	1	1	1	1	1	1	0	0	1	1	1	1	1	1	1	0	1	1	1	1	1	1	1	1	0	1	1	0	0	1	0	1	1	1	1
MA194	0	0	1	1	1	1	1	1	0	1	1	1	1	1	1	1	0	0	1	1	1	1	1	1	1	0	1	0	0	0	1	0	1	0	0	1
MA198	0	1	1	1	1	1	1	1	0	1	1	1	1	1	1	1	0	0	1	1	1	1	1	1	1	0	1	0	0	0	0	0	1	0	0	1
MA200	0	0	0	1	1	1	1	0	0	1	1	1	1	1	1	1	0	0	1	1	1	1	1	0	1	1	1	0	0	0	1	0	0	1	1	1
MA215	0	0	0	1	1	1	1	0	0	1	1	1	1	0	0	0	0	0	1	1	1	1	1	0	1	1	1	0	0	0	1	0	1	0	0	1
MA223	0	0	1	1	1	1	1	1	0	1	1	1	1	0	0	0	0	0	1	1	1	1	1	0	1	1	1	0	0	0	0	0	1	0	0	1
MA224	0	1	1	1	1	1	1	0	0	1	1	1	1	1	1	1	0	0	0	1	1	1	1	1	1	0	1	1	0	0	1	0	1	0	0	1
MA243	0	0	1	1	1	1	1	0	0	1	1	1	1	1	1	1	0	0	1	1	1	1	1	0	1	1	1	1	0	0	1	0	0	1	1	0
MA247	0	0	0	1	1	0	0	0	0	1	1	1	1	1	1	1	0	0	1	1	1	0	1	0	1	0	1	1	0	0	1	0	1	1	0	1
MA250	0	0	0	1	1	0	0	0	0	1	1	1	1	1	1	1	0	0	1	1	1	0	1	0	1	0	1	0	0	0	0	0	1	0	0	1
MA252	0	0	0	1	1	0	0	0	0	1	1	1	1	1	1	1	0	0	1	1	1	1	1	0	1	0	1	0	0	0	1	0	1	0	0	1
MA255	0	0	0	1	1	0	0	0	0	1	1	1	1	1	1	1	0	0	1	1	1	1	1	0	1	0	1	1	0	0	1	0	1	1	0	1
MA309	0	0	0	1	1	0	0	0	0	1	1	1	1	1	1	0	0	0	1	1	1	0	1	0	1	0	1	1	0	0	1	0	1	1	1	1
MA310	0	0	0	1	1	0	0	0	0	1	1	1	1	1	1	0	0	0	1	1	1	0	1	0	1	0	1	1	0	0	1	0	1	1	1	1
MA335	0	1	1	1	1	1	1	0	0	1	1	1	1	1	1	0	0	0	0	1	1	0	1	1	1	0	1	1	0	0	1	0	1	0	0	1
MA336	0	0	0	1	1	0	0	0	0	1	1	1	1	0	0	0	0	0	0	1	1	0	1	0	1	0	1	0	0	0	1	0	1	0	0	0
MA337	0	0	0	1	1	1	0	0	0	1	1	1	1	1	1	0	0	0	0	1	1	0	1	0	1	0	1	1	0	0	1	0	1	0	0	1
MA342	0	0	0	1	1	0	0	0	0	1	1	1	1	1	1	0	0	0	0	1	1	1	1	0	1	1	1	1	0	0	1	0	1	1	1	0
MA347	0	0	0	1	1	0	0	0	0	1	1	1	1	0	0	0	0	0	0	1	1	1	1	0	1	0	1	0	0	0	1	0	0	0	0	0
MA348	0	0	1	1	1	0	0	0	0	1	1	1	1	1	1	0	0	0	0	1	1	1	1	0	1	1	1	0	0	0	1	0	0	1	1	0
MA351	0	0	0	1	1	1	1	1	0	1	1	1	1	1	1	0	0	0	0	1	1	1	1	0	1	0	1	0	0	0	1	0	1	0	1	0
MA352	0	1	1	1	1	0	0	0	0	1	1	1	1	1	1	0	0	0	0	1	1	1	1	1	1	1	1	1	1	0	1	0	1	0	1	0
MA355	0	0	0	1	1	0	0	0	0	1	1	1	1	1	1	0	0	0	1	1	1	1	1	0	1	0	1	1	0	0	1	0	1	0	0	0
MA356	0	0	0	1	1	0	0	0	0	1	1	1	1	1	1	0	0	0	0	1	1	1	1	0	1	0	1	1	0	0	1	0	1	0	1	1
MA358	0	0	0	1	1	0	0	0	0	1	1	1	1	1	1	0	0	0	1	1	1	1	1	0	1	0	1	0	0	0	1	0	1	0	1	1
MA361	0	0	0	1	1	0	0	1	0	1	1	1	1	1	1	0	0	0	0	1	1	1	1	0	1	0	1	0	0	0	1	0	1	0	0	1
MA362	0	0	0	1	1	1	1	1	0	1	1	1	1	1	1	0	0	0	1	1	1	1	1	0	1	0	1	1	0	0	1	0	1	0	0	1
MA365	0	0	1	1	1	1	1	1	0	1	1	1	1	0	0	0	0	0	1	1	1	1	1	0	1	0	1	0	0	0	1	0	1	0	0	1
MA366	0	1	1	1	1	1	1	1	0	1	1	1	1	1	1	0	0	0	1	1	1	1	1	1	1	0	1	1	1	0	1	0	1	0	1	1
MA367	0	1	1	1	1	1	1	1	0	1	1	1	1	1	1	0	0	0	1	1	1	1	1	1	1	1	1	1	0	0	1	0	1	0	1	1
MA369	0	0	1	1	1	1	1	1	0	1	1	1	1	1	1	0	0	0	0	1	1	0	1	0	1	1	1	1	1	0	1	0	1	0	1	1
MA371	0	0	1	1	1	1	0	0	0	1	1	1	1	1	1	0	0	0	1	1	1	0	1	0	1	0	1	1	0	0	0	0	1	0	1	1
MA373	0	1	1	1	1	0	0	0	0	1	1	1	1	1	1	0	0	0	1	1	1	0	1	1	1	1	1	1	0	0	0	0	1	0	1	1
MA375	0	0	0	1	1	0	0	0	0	1	1	1	1	1	1	0	0	0	1	1	1	0	1	0	1	1	1	1	1	0	1	1	1	0	1	1
MA376	0	0	1	1	1	0	0	0	0	1	1	1	1	0	0	0	0	0	1	1	1	0	1	0	1	1	1	0	1	0	0	0	1	0	0	1
MA378	0	1	1	1	1	1	1	0	0	1	1	1	1	1	1	0	0	0	1	1	1	0	1	1	1	0	1	0	0	0	1	0	1	0	0	1
MA384	0	0	1	1	1	1	1	0	0	1	1	1	1	1	1	0	0	0	0	1	1	0	1	1	1	0	1	0	0	0	1	0	1	0	0	1
MA386	0	0	1	1	1	1	1	0	0	1	1	1	1	1	1	0	0	0	1	1	1	0	1	1	1	0	1	0	0	0	0	0	1	0	0	1
MA387	0	0	1	1	1	1	1	0	0	1	1	1	1	0	0	0	0	0	1	1	1	0	1	1	1	1	1	0	0	0	0	0	1	0	0	1
MA391	0	0	1	1	1	1	1	0	0	1	1	1	1	1	1	0	0	0	1	1	1	0	1	1	1	0	1	0	0	0	0	1	1	0	1	1
MA394	0	0	0	1	1	0	0	0	0	1	1	1	1	1	1	0	0	0	1	1	1	1	1	0	1	0	1	1	0	0	1	0	1	0	0	0
MA397	0	0	1	1	1	1	1	0	0	1	1	1	1	1	1	0	0	0	1	1	1	0	1	0	1	0	1	0	0	0	1	0	1	0	0	1
MA399	0	0	1	1	1	1	1	0	0	1	1	1	1	1	1	0	0	0	1	1	1	0	1	1	1	0	1	0	0	0	0	1	1	0	0	1
MA400	0	0	0	1	1	0	0	0	0	1	1	1	1	0	0	0	0	0	0	1	1	0	1	1	1	1	1	0	0	0	1	0	1	0	0	1
MA401	0	0	1	1	1	1	1	0	0	1	1	1	1	1	1	0	0	0	0	1	1	0	1	1	1	0	1	0	0	0	1	0	1	0	0	1
MA403	0	0	1	1	1	1	1	0	0	1	1	1	1	1	1	0	0	0	0	1	1	0	1	1	1	0	1	0	0	0	0	1	1	0	0	1
MA404	0	0	0	1	1	1	1	0	0	1	1	1	1	1	1	0	0	0	0	1	1	0	1	1	1	0	1	0	0	0	1	0	1	0	1	1
MA408	0	0	1	1	1	1	1	0	0	1	1	1	1	1	1	1	1	0	0	1	1	0	1	1	1	1	1	1	0	0	0	0	1	0	0	1
MA409	0	0	0	1	1	1	1	0	0	1	1	1	1	1	1	0	0	0	0	1	1	0	1	1	1	1	1	0	0	0	1	0	1	0	1	1
